# Supplementary material for: Structure and Property Evolution of Microinjection Molded PLA/PCL/Bioactive Glass Composite
Source: Polymers (Basel). 2025 Apr 6;17(7):991. doi: 10.3390/polym17070991 (PMC11991442; doi:10.3390/polym17070991)
Supplement: Supplementary file 1 [file polymers-17-00991-s001.zip]

Archive with 1 entries (1 files):
- polymers-3542560-supplementary.pdf
